# Supplementary material for: A New Species of Boulenophrys (Anura, Megophryidae) from Northern Jiangxi, China
Source: Animals (Basel). 2025 Nov 3;15(21):3197. doi: 10.3390/ani15213197 (PMC12607414; doi:10.3390/ani15213197)
Supplement: Supplementary file 1 [file animals-15-03197-s001.zip]

Archive with 2 entries (2 files):
- animals-3835201-supplementary.xlsx
- Audio.zip
