# Supplementary material for: A New Species of Boulenophrys (Anura, Megophryidae) from Northern Jiangxi, China
Source: Animals (Basel). 2025 Nov 3;15(21):3197. doi: 10.3390/ani15213197 (PMC12607414; doi:10.3390/ani15213197)
Supplement: Supplementary file 1 [file animals-15-03197-s001.zip › animals-3835201-supplementary.xlsx]

## Sheet: Table S1
Table S1. Literature for morphological characters of 77 recognized species of Boulenophrys.
ID	Boulenophrys Species	References
1	B. acuta Wang, Li & Jin, 2014	Li et al. 2014
2	B. angka Wu, Suwannapoom, Poyarkov, Pawangkhanant, Xu, Jin, Murphy & Che, 2019	Wu et al. 2019
3	B. anlongensis Li, Lu, Liu & Wang, 2020	Li et al. 2020
4	B. baishanzuensis Wu, Li, Liu, Wang & Wu, 2020	Wu et al. 2020
5	B. baolongensis Ye, Fei & Xie, 2007	Ye et al. 2007
6	B. binchuanensis Ye & Fei, 1995	Ye and Fei 1995; Lyu et al. 2023
7	B. binlingensis Jiang, Fei & Ye, 2009	Fei et al. 2009; Lyu et al. 2023
8	B. boettgeri Boulenger, 1899	Boulenger 1899; Lyu et al. 2023
9	B. brachykolos Inger & Romer, 1961	Inger and Romer 1961; Lyu et al. 2023
10	B. caobangensis Nguyen, Pham, Nguyen, Luong & Ziegler, 2020	Nguyen et al. 2020
11	B. caudoprocta Shen, 1994	Shen. 1994
12	B. changyangensis Li, S., S. Shi, J. Liu, J, Zhao, S. Gao & B. Wang, 2025	Li et al. 2025
13	B. cheni Wang & Liu, 2014	Wang et al. 2014
14	B. chishuiensis Xu, Li, Liu, Wei & Wang, 2020	Xu et al. 2020
15	B. congjiangensis Luo, Wang, Wang, Lu, Wang, Deng & Zhou, 2021	Luo et al. 2021
16	B. dalaolingensis Wang, Chen, and Liu, 2025	Wang et al. 2025
17	B. daiyunensis Lyu, Wang & Wang, 2021	Lyu et al. 2021
18	B. daoji Lyu, Zeng, Wang & Wang, 2021	Lyu et al. 2021
19	B. daweimontis Rao & Yang, 1997	Rao and Yang 1997
20	B. daxuemontis Liu, Li, Cheng, Wei, Wang & Cheng, 2025	Liu et al. 2025
21	B. dongguanensis Wang & Wang, 2019	Wang et al. 2019b
22	B. dupanglingensis Xiao & Mo, 2025	Xiao et al. 2025
23	B. elongata Zeng, Wang, Chen, Xiao, Zhan, Li & Lin, 2024	Zeng et al. 2024
24	B. fanjingmontis Zhang, Liang, Ran & Shen, 2012	Zhang et al. 2012
25	B. fansipanensis Tapley, Cutajar, Mahony, Nguyen, Dau, Luong, Le, Nguyen,Nguyen, Portway, Luong & Rowley, 2018	Tapley et al. 2018
26	B. fengshunensis Wang, Zeng, Lyu & Wang, 2022	Wang et al. 2022
27	B. frigida Tapley, Cutaja, Nguyen, Portway, Mahony, Nguyen, Harding, Luong& Rowley, 2021	Tapley et al. 2021
28	B. gutu Kang, Wei, and Shi, 2025	Kang et al. 2025
29	B. gaolanensis Song, Wang,Qi, Wang, Wang,2024	Song et al.2024
30	B. hengshanensis Qian, Hu, Mo, Gao, Zhang & Yang, 2023	Qian et al. 2023
31	B. hoanglienensis Tapley, Cutajar, Mahony, Nguyen, Dau, Luong, Le, Nguyen,Nguyen, Portway, Luong & Rowley, 2018	Tapley et al. 2018
32	B. huangniushiensis Wang, Wu, Song, Huang, Zhuo, and Wang, 2025	Wang et al. 2025
33	B. hungtai Wang, Zeng, Lyu, Xiao & Wang, 2022	Wang et al. 2022
34	B. insularis Wang, Liu, Lyu, Zeng & Wang, 2017	Wang et al. 2017a
35	B. jiangi Liu, Li, Wei, Xu, Cheng, Wang & Wu, 2020	Liu et al. 2020
36	B. jingdongensis Fei & Ye, 1983	Fei et al. 1983; Lyu et al. 2023
37	B. jinggangensis Wang, 2012	Wang et al. 2012
38	B. jiulianensis Wang, Zeng, Lyu & Wang, 2019	Wang et al. 2019b
39	B. kuatunensis Pope, 1929	Pope 1929; Lyu et al. 2023
40	B. leishanensis Li, Xu, Liu, Jiang, Wei & Wang, 2018	Li et al. 2018
41	B. liboensis Zhang, Li, Xiao, Li, Pan, Wang, Zhang & Zhou, 2017	Zhang et al. 2017
42	B. lichun Lin, Chen, Li, Peng, Zeng, Wang, 2024	Lin et al.2024
43	B. lini Wang & Yang, 2014	Wang et al. 2014
44	B. lishuiensis Wang, Liu & Jiang, 2017	Wang et al. 2017b
45	B. lushuiensis Shi, Li, Zhu, Jiang, Jiang & Wang, 2021	Shi et al. 2021
46	B. minor Stejneger, 1926	Stejneger 1926; Lyu et al. 2023
47	B. mirabilis Lyu, Wang & Zhao, 2020	Lyu et al. 2020
48	B. mufumontana Wang, Lyu & Wang, 2019	Wang et al. 2019b
49	B. nankunensis Wang, Zeng & Wang, 2019	Wang et al. 2019b
50	B. nanlingensis Lyu, Wang, Liu & Wang, 2019	Wang et al. 2019b
51	B. obesa Wang, Li & Zhao, 2014	Li et al. 2014
52	B. ombrophila Messenger & Dahn, 2019	Messenger et al. 2019
53	B. omeimontis Liu, 1950	Liu 1950; Lyu et al. 2023
54	B. palpebralespinosa Bourret, 1937	Bourret 1937; Lyu et al. 2023
55	B. pepe Wang & Zeng, 2024	Wang et al. 2024
56	B. puningensis Wang, Zeng, Lyu, Xiao & Wang, 2022	Wang et al. 2022
57	B. qianbeiensis Su, Shi, Wu, Li, Yao, Wang & Li, 2020	Su et al. 2020
58	B. rubrimera Tapley, Cutajar, Mahony, Chung, Dau, Nguyen, Luong & Rowley,2017	Tapley et al. 2017
59	B. sangzhiensis Jiang, Ye & Fei, 2008	Jiang et al. 2008
60	B. sanmingensis Lyu & Wang, 2021	Lyu et al. 2021
61	B. shimentaina Lyu, Liu & Wang, 2020	Lyu et al. 2020
62	B. shuichengensis Tian & Sun, 1995	Tian and Sun 1995
63	B. shunhuangensis Wang, Deng, Liu, Wu & Liu, 2019	Wang et al. 2019a
64	B. spinata Liu & Hu, 1973	Hu et al. 1973; Lyu et al. 2023
65	B. tongboensis Wang & Lyu, 2021	Lyu et al. 2021
66	B. tuberogranulatus Shen, Mo & Li, 2010	Mo et al. 2010
67	B. wugongensis Wang, Lyu & Wang, 2019	Wang et al. 2019b
68	B. wuliangshanensis Ye & Fei, 1995	Ye and Fei 1995
69	B. wushanensis Ye & Fei, 1995	Ye and Fei 1995
70	B. xiangnanensis Lyu, Zeng & Wang, 2020	Lyu et al. 2020
71	B. xianjuensis Wang, Wu, Peng, Shi, Lu & Wu, 2020	Wang et al. 2020
72	B. xuefengmontis Lyu & Wang, 2023	Lyu et al. 2023
73	B. yangmingensis Lyu, Zeng & Wang, 2020	Lyu et al. 2020
74	B. yaoshanensis Qi, Mo, Lyu, Wang & Wang, 2021	Qi et al. 2021
75	B. yezhongensis Liu, Feng, Shen, Li, Cheng, Wei, Wang & Su, 2025	Liu et al. 2025
76	B. yingdeensis Qi, Lyu, Wang & Wang, 2021	Qi et al. 2021
77	B. yunkaiensis Qi, Wang, Lyu & Wang, 2021	Qi et al. 2021
References
Fei, L. Amphibians of China; Chengdu Institute of Biology, Chinese Academy of Sciences. Science Press: Beijing, China, 2016; Volume 1.
Fei, L. Atlas of Amphibians in China. Field Edition; Henan Science and Technology Press: Zhengzhou, China, (n.d.); p. 432.
Jiang, J.P.; Ye, C.Y.; Fei, L. A New Horn Toad Megophrys sangzhiensis from Hunan, China (Amphibia, Anura). Zool. Res. 2008, 29, 219–222.
Kuang DY, Wei WF, Luo YS, Pei KW, Cao YY, Zhang M, Huang TF, Pu L, Shi S (2025) A new species of Boulenophrys (Megophryidae) from Mt. Hengshan, Hunan Province, China, with re-description of B. hengshanensis. Animals 15: 2745. doi:10.3390/ani15182745
Li S, Shi S, Liu J, Zhao J, Gao S, Wang B (2025) A new species of the genus Boulenophrys (Anura, Megophryidae) from Hubei, China. Zoosystematics and Evolution 101: 1213–1226. doi:10.3897/zse.101.155859
Li SZ, Xu N, Liu J, Jiang JP, Wei G, Wang B (2018) A New Species of the Asian Toad Genus Megophrys sensu lato (Anura: Megophryidae) from Guizhou Province, China. Asian Herpetological Research 9: 224–239. doi:10.16373/j.cnki.ahr.180072
Li Y, Zhang DD, Lyu ZT, Wang J, Li YL, Liu ZY, Chen HH, Rao DQ, Jin ZF, Zhang CY, Wang YY (2020) Review of the genus Brachytarsophrys (Anura: Megophryidae), with revalidation of Brachytarsophrys platyparietus and description of a new species from China. Zoological Research 41: 105–122. doi:10.24272/j.issn.2095-8137.2020.033
Li YL, Jin MJ, Zhao J, Liu ZY, Wang YY, Pang H (2014) Description of two new species of the genus Megophrys (Amphibia: Anura: Megophryidae) from Heishiding Nature Reserve, Fengkai, Guangdong, China, based on molecular and morphological data. Zootaxa 3795: 449–471. doi:10.11646/zootaxa.3795.4.5
Lin SS, Chen HH, Li YH, Peng ZN, Zeng ZC, Wang J (2024) A new Boulenophrys species (Anura, Megophryidae) from the coastal hills of eastern Fujian Province, China. Zookeys 1216: 1–15. doi:10.3897/zookeys.1216.130017
Liu J, Feng CB, Shen T, Li SZ, Cheng YL, Wei G, Wang B, Su HJ (2025) A new species of the genus Boulenophrys (Anura, Megophryidae) from Guizhou, China. Herpetozoa 38: 117–136. doi:10.3897/herpetozoa.38.e155430
Liu J, Li SZ, Cheng YL, Wei G, Wang B, Cheng G (2025) A new species of the genus Boulenophrys (Anura, Megophryidae) from Southwest China. Biodiversity Data Journal 13: e153987. doi:10.3897/BDJ.13.e153987
Liu J, Li SZ, Wei G, Xu N, Cheng YL, Wang B, Wu J (2020) A New Species of the Asian Toad Genus Megophrys sensu lato (Anura: Megophryidae) from Guizhou Province, China. Asian Herpetological Research 11: 1–18. doi:10.16373/j.cnki.ahr.190041
Luo T, Wang Y, Wang S, Lu X, Wang W, Deng H, Zhou J (2021) A species of the genus Panophrys (Anura, Megophryidae) from southeastern Guizhou Province, China. Zookeys 1047: 27–60. doi:10.3897/zookeys.1047.61097
Lyu ZT, Li YQ, Zeng ZC, Zhao J, Liu ZY, Guo GX, Wang YY (2020) Four new species of Asian horned toads (Anura, Megophryidae, Megophrys) from southern China. ZooKeys 942: 105–140. doi:10.3897/zookeys.942.47983
Lyu ZT, Qi S, Wang J, Zhang SY, Zhao J, Zeng ZC, Wan H, Yang JH, Mo YM, Wang YY (2023) Generic classification of Asian horned toads (Anura: Megophryidae: Megophryinae) and monograph of Chinese species. Zoological Research 44: 380–450. doi:10.24272/j.issn.2095-8137.2022.372
Lyu ZT, Zeng ZC, Wang J, Liu ZY, Huang YQ, Li WZ, Wang YY (2021) Four new species of Panophrys (Anura, Megophryidae) from eastern China, with discussion on the recognition of Panophrys as a distinct genus. Zootaxa 4927: 9–40. doi:10.11646/zootaxa.4927.1.2
Messenger KR, Dahn HA, Liang Y, Xie P, Wang Y, Lu C (2019) A new species of the genus Megophrys Günther, 1864 (Amphibia: Anura: Megophryidae) from Mount Wuyi, China. Zootaxa 4554: 561–583. doi:10.11646/zootaxa.4554.2.9
Günther, 1864 (Amphibia: Anura: Megophryidae) from Mount Wuyi, China. Zootaxa 4554: 561–583. doi:10.11646/zootaxa.4554.2.9
Mo XY, Shen YH, Li HH, Wu XS (2010) A new species of Megophrys (Amphibia: Anura: Megophryidae) from the northwestern Hunan Province, China. Current Zoology 56: 432–436. doi:10.1093/czoolo/56.4.432
Nguyen TQ, Pham CT, Nguyen TT, Luong AM, Ziegler T (2020) A new species of Megophrys (Amphibia: Anura: Megophryidae) from Vietnam. Zootaxa 4722: 401–422. doi:10.11646/zootaxa.4722.5.1
Qian TY, Hu K, Mo XY, Gao ZW, Zhang N, Yang DD (2023) A new species of Boulenophrys from central Hunan Province, China (Anura: Megophryidae). Vertebrate Zoology 73: 915–930. doi:10.3897/vz.73.e100889
Qi S, Lyu ZT, Wang J, Mo YM, Zeng ZC, Zeng YJ, Dai KY, Li YQ, Grismer LL, Wang YY (2021) Three new species of the genus Boulenophrys (Anura, Megophryidae) from southern China. Zootaxa 5072: 401–438. doi:10.11646/zootaxa.5072.5.1
Shen YH, Yang DD, Mo XY, Li HH, Chen D (2014) The Fauna of Hunan: Amphibia; Hunan Science and Technology Press: Changsha.
Shi SC, Li DH, Zhu WB, Wang J, Jiang JP, Ye CY, Fei L, Wang B (2021) Description of a new toad of Megophrys Kuhl & Van Hasselt, 1822 (Amphibia: Anura: Megophryidae) from western Yunnan Province, China. Zootaxa 4942: 351–381. doi:10.11646/zootaxa.4942.3.3
Song HM, Wang HT, Qi S, Wang N, Wang YY (2024) A New Species of the Genus Boulenophrys (Anura, Megophryidae, Megophryinae) from Zhuhai, Guangdong, China. Asian Herpetological Research 15: 251–264. doi:10.3724/ahr.2095-0357.2024.0026
Su HJ, Shi SC, Wu YQ, Li GR, Yao XG, Wang B, Li SZ (2020) Description of a new horned toad of Megophrys Kuhl & Van Hasselt, 1822 (Anura, Megophryidae) from southwest China. Zookeys 974: 131–159. doi:10.3897/zookeys.974.56070
Tapley B, Cutajar T, Mahony S, Nguyen CT, Dau VQ, Nguyen TT, Luong HV, Rowley JJL (2020) A new potentially Endangered species of Megophrys (Amphibia: Megophryidae) from Mount Ky Quan San, north-west Vietnam. Journal of Natural History 54: 2543–2575. doi:10.1080/00222933.2020.1856952
Tapley B, Cutajar T, Nguyen LT, Nguyen CT, Harding L, Portway C, Van Luong H, Rowley JJ (2018b) A new locality and elevation extension for Megophrys rubrimera (Tapley et al., 2017) in Bat Xat Nature Reserve, Lao Cai Province, northern Vietnam. Herpetology Notes 11: 865–868.
Tapley B, Cutajar T, Nguyen LT, Portway C, Mahony S, Nguyen CT, Harding L, Luong HV, Rowley JL (2020) The Vietnamese population of Megophrys kuatunensis (Amphibia: Megophryidae) represents a new species of Asian horned frog from Vietnam and southern China. Zootaxa 4344: 465–492. doi:10.11646/zootaxa.4344.3.3
Tian YZ, Gu XM, Sun AQ (2000) A new species of Xenophrys in China (Amphibia: Pelobatidae). Acta Zootaxonomica Sinica 25: 462–466.
Wang B, Wu YQ, Peng JW, Shi SC, Lu NN, Wu J (2020) A new Megophrys Kuhl & Van Hasselt (Amphibia, Megophryidae) from southeastern China. Zookeys 904: 35–62. doi:10.3897/zookeys.904.47354
Wang HT, Wu XG, Song HM, Huang Z, Zhuo XH, Wang YY (2025) A new species of the genus Boulenophrys (Anura: Megophryidae: Megophryinae) from Jiulianshan National Nature Reserve, southern Jiangxi, China. Zootaxa 5691: 376–398. doi:10.11646/zootaxa.5691.3.1
Wang J, Lin SS, Gan JS, Chen HH, Yu LM, Pan Z, Xiao JJ, Zeng ZC (2024) A new species of the genus Boulenophrys from South China (Anura, Megophryidae). Zootaxa 5514: 451–468. doi:10.11646/zootaxa.5514.5.3
Wang J, Liu ZY, Lyu ZT, Zeng ZC, Wang YY (2017) A new species of the genus Xenophrys (Amphibia: Anura: Megophryidae) from an offshore island in Guangdong Province, southeastern China. Zootaxa 4324: 541–556. doi:10.11646/zootaxa.4324.3.8
Wang J, Lyu ZT, Liu ZY, Liao CK, Zeng ZC, Zhao J, Li YL, Wang YY (2019) Description of six new species of the subgenus Panophrys within the genus Megophrys (Anura, Megophryidae) from southeastern China based on molecular and morphological data. Zookeys 851: 113–164. doi:10.3897/zookeys.851.29107
Wang J, Zeng ZC, Lyu ZT, Qi S, Liu ZY, Chen HH, Lu YH, Xiao HW, Lin CR, Chen K, Wang YY (2022) Description of three new Boulenophrys species from eastern Guangdong, China, emphasizing the urgency of ecological conservation in this region (Anura, Megophryidae). Zootaxa 5099: 91–119. doi:10.11646/zootaxa.5099.1.4
Wang L, Deng XJ, Liu Y, Wu QQ, Liu Z (2019) A new species of the genus Megophrys (Amphibia: Anura: Megophryidae) from Hunan, China. Zootaxa 4695: 301–330. doi:10.11646/zootaxa.4695.4.1
Wang R, Chen L, Chen J, Huang H, Gao X, Chen B, Liu N (2025) A new horned toad of Boulenophrys (Anura: Megophryidae) discovered in Hubei Province, China. ZooKeys 1235: 305–320. doi:10.3897/zookeys.1253.154757
Wang YY, Zhang TD, Zhao J, Sung YH, Yang JH, Pang H, Zhang Z (2012) Description of a new species of the genus Xenophrys Günther, 1864 (Amphibia: Anura: Megophryidae) from Mount Jinggang, China, based on molecular and morphological data. Zootaxa 3546: 53–67.
Wang YY, Zhao J, Yang JH, Zhou Z, Chen GL, Liu Y (2014) Morphology, molecular genetics, and bioacoustics support two new sympatric Xenophrys toads (Amphibia: Anura: Megophryidae) in southeast China. PLoS One 9: e93075. doi:10.1371/journal.pone.0093075
Wu YH, Suwannapoom C, Poyarkov NA Jr, Pawangkhanant P, Xu K, Jin JQ, Murphy RW, Che J (2019) A new species of the genus Xenophrys (Amphibia: Anura: Megophryidae) from northern Thailand. Zoological Research 40: 564–574. doi:10.24272/j.issn.2095-8137.2019.032
Xiao B, Xi J, Shi S, Li H, Zhu L, Maimaiti A, Xu Y, Liao S, Wang B, Mo X (2025) A New Species of the Genus Boulenophrys (Anura, Megophryidae) from Southern Hunan Province, Central China. Animals 15: 440. doi:10.3390/ani15030440
Xu N, Li SZ, Liu J, Wei G, Wang B (2020) A new species of the horned toad Megophrys Kuhl & Van Hasselt, 1822 (Anura, Megophryidae) from southwest China. Zookeys 943: 119–144. doi:10.3897/zookeys.943.50343
Ye CY, Fei L, Xie F (2007) A new species of Megophryidae–Megophrys baolongensis from China (Amphibia, Anura). Acta Herpetologica Sinica 11: 38–41.
Zeng ZC, Wang J, Chen HH, Xiao WW, Zhan BB, Li YH, Lin SS (2024) A New Species of the Genus Boulenophrys (Anura, Megophryidae) from Eastern Guangdong, China. Asian Herpetological Research 15: 12–21. doi:10.3724/ahr.2095-0357.2023.0038
Zhang LN, Liang L, Ran H, Shen ZX (2012) Megophrys binlingensis fanjingmontis: A New Subspecies of Megophryidae from Guizhou, China. Chinese Journal of Zoology 47: 135–138. doi:10.13859/j.cjz.2012.04.020
Zhang YN, Li G, Xiao N, Li JQ, Pan T, Wang H, Zhang BW, Zhou J (2017) A New Species of the Genus Xenophrys (Amphibia: Anura: Megophryidae) from Libo County, Guizhou, China. Asian Herpetological Research 8: 75–85. doi:10.16373/j.cnki.ahr.160041

## Sheet: Table S2
Table S2. Sample list of genus Boulenophrys and outgroups for phylogenetic analysis in this study
No.	Species	Voucher ID	Localities	16S	COI
In-groups: Boulenophrys
1	B. lushanensis sp. nov.	JXNU 21042801	Lushan National Nature Reserve, Jiangxi, China	PX096358	PX096346
2	B. lushanensis sp. nov.	JXNU 21042802	Lushan National Nature Reserve, Jiangxi, China	PX096359	PX096345
3	B. lushanensis sp. nov.	JXNU 21042803	Lushan National Nature Reserve, Jiangxi, China	PX096357	PX096339
4	B. lushanensis sp. nov.	JXNU 21042804	Lushan National Nature Reserve, Jiangxi, China	PX096356	PX096344
5	B. lushanensis sp. nov.	JXNU 21061505	Lushan National Nature Reserve, Jiangxi, China	PX096351	PX096340
6	B. lushanensis sp. nov.	JXNU 21061506	Lushan National Nature Reserve, Jiangxi, China	PX096355	PX096347
7	B. lushanensis sp. nov.	JXNU 21061507	Lushan National Nature Reserve, Jiangxi, China	PX096353	PX096342
8	B. lushanensis sp. nov.	JXNU 21061508	Lushan National Nature Reserve, Jiangxi, China	PX096354	PX096343
9	B. lushanensis sp. nov.	JXNU 21061509	Lushan National Nature Reserve, Jiangxi, China	PX096352	PX096341
10	B. acuta	SYS a002276	Heishiding, Guangdong, China	KJ579124	MH406126
11	B. angka	KIZ 040592	Kiew Mae Pan Nature Trail, Doi Inthanon, Chiang Mai, Thailand	MN508048	/
12	B. anlongensis	CIB AL20190531018	Anlong County, Guizhou, China	MT823184	MT823261
13	B. baishanzuensis	QY 20200726001	Qingyuan County, Zhejiang, China	MW001155	MT998296
14	B. baolongensis	KIZ 019216	Baolong, Chongqing, China	KX811813	KX812093
15	B. binchuanensis	KIZ 019441	Jizu Shan, Yunnan, China	KX811849	KX812112
16	B. binlingensis	SYS a005313	Wawu Shan, Sichuan, China	MH406892	MH406354
17	B. boettgeri	SYS a004149	Mt. Wuyi, Fujian, China	MF667878	MH406247
18	B. brachykolos	SYS a002258	Hong Kong, China	KJ560403	MH406120
19	B. caobangensis	IBER 4385	Nguyen Binh, Cao Bang, Vietnam	LC483945	/
20	B. caudoprocta	SYS a004281	Zhangjiajie, Hunan, China	MH406795	MH406257
21	B. changyangensis	/	China, Hubei, Changyang	/	/
22	B. cheni	SYS a002126	Taoyuandong, Hunan, China	MH406659	MH406096
23	B. chishuiensis	CIB CS20190518031	Chishui City, Guizhou, China	MN954707	MN928958
24	B. congjiangensis	GZNU 20200706003	Yueliangshan Nature Reserve, Congjiang, Guizhou, China	MW959773	MW959761
25	B. dalaolingensis	/	Dalaoling Nature Reserve, Hubei, China	/	/
26	B. daiyunensis	SYS a001733	Daiyun Mountain Nature Reserve, Fujian, China	MH406643	MH406079
27	B. daoji	SYS a006212	Mt Tiantai, Zhejiang, China	MW367047	MW365497
28	B. daweimontis	KIZ 048997	Mt Dawei, Yunnan, China	KX811867	KX812125
29	B. daxuemontis	CIB JL20230630024	China, Sichuan, Junlian County,Mt Daxue	PV469383	PV480507
30	B. dongguanensis	SYS a001973	Mt Yinping, Guangdong, China	MH406647	MH406083
31	B. dupanglingensis	HUNU 22SA05	Dupangling National Nature Reserve, Hunan, China	OP548599	OP550328
32	B.elongata	GEP a150	Huidong County, Huizhou City, Guangdong, China	OR601592	OR597098
33	B. fansipanensis	AMS R186115	Sa Pa, Lao Cai, Vietnam	MH514887	MW086548
34	B. fanjingmontis	SYS a004350	China, Guizhou, Mt Fanjing, China	MH406808	MH406270
35	B. fengshunensis	SYS a004724	Fengshun County, Guangdong, China	MH406848	MH406310
36	B. frigida	AMS R186131	Mount Ky Quan San, Bat Xat District, Lao Cai, Vietnam	MT364279	MW086550
37	B. gutu	/	Mt. Hengshan, Nanyue, Hengyang, Hunan, China	/	/
38	B.hengshanensis	CSUFT HS210614	Mt. Hengshan, Nanyue, Hengyang, Hunan, China	ON209291	OQ910107
39	B. hoanglienensis	VNMN 2018.02	Sa Pa, Lao Cai, Vietnam	MH514889	MW086551
40	B. huangniushiensis	SYS a009331	Jiulianshan National Nature Reserve, Jiangxi, China	PX121631	PX121627
41	B. hungtai	SYS a007575	Jiexi County, Guangdong, China	OL635592	OL634859
42	B. insularis	SYS a002169	Nan’ao Island, Guangdong, China	MH406663	MH406103
43	B. jiangi	CIB 180722006	Kuankuoshui Nature Reserve, Guizhou, China	MN107743	MN107748
44	B. jingdongensis	SYS a003928	Mt. Wuliang, Yunnan, China	MH406773	MH406232
45	B. jinggangensis	SYS a004824	Mt. Sifang, Hunan, China	MH406857	MH406319
46	B. jiulianensis	SYS a004219	Mt Jiulian, Jiangxi, China	MH406791	MH406253
47	B. kuatunensis	SYS a003449	Guadun, Fujian, China	MF667881	MH406206
48	B.lichun	GEP a211	Mt Nanji, Fujian, China	PQ309138	PQ300666
49	B. leishanensis	SYS a002213	Mt. Leigong, Guizhou, China	MH406673	MH406113
50	B. liboensis	GNUG 20150813001	Libo Country, Guizhou, China	MF285253	/
51	B. lini	SYS a002381	Mt. Jinggang, Jiangxi, China	MF667874	MH406135
52	B. lishuiensis	WYF 00169	Lishui, Zhejiang, China	KY021418	/
53	B. lushuiensis	SYS a003823	Lushui County, Yunnan, China	MH406763	MH406222
54	B. minor	SYS a003209	Dujiangyan, Sichuan, China	MF667862	MH406194
55	B. mirabilis	SYS a002917	Huaping Nature Reserve, Guangxi, China	MH406724	MH406176
56	B. mufumontana	SYS a006390	Mt Mufu, Hunan, China	MK524104	MK524135
57	B. nankunensis	SYS a004501	Mt Nankun, Guangdong, China	MH406822	MH406284
58	B. nanlingensis	SYS a001964	Nanling Nature Reserve, Guangdong, China	MH406646	MH406082
59	B. obesa	SYS a002271	Heishiding, Guangdong, China	KJ579121	MH406123
60	B. ombrophila	WUYI 2015101	Mt Wuyi, Fujian, China	KX856397	/
61	B. omeimontis	KIZ 025765	Emei Shan, Sichuan, China	KX811884	KX812136
62	B. palpebralespinosa	KIZ 011650	Pu Hu Nature Reserve, Thanh Hoa, Vietnam	KX811889	KX812138
63	B.pepe	GEP a207	Qingyuan, Guangdong, China	PQ131151	PQ130479
64	B. puningensis	SYS a005770	Puning City, Guangdong, China	OL635585	OL634853
65	B. qianbeiensis	CIBTZ 20190608017	Tongzi County, Guizhou, China	MT651554	MT654521
66	B. rubrimera	VNMN 2017.002	Sa Pa, Lao Cai, Vietnam	MF536420	/
67	B. sangzhiensis	SYS a004306	Zhangjiajie, Hunan, China	MH406797	MH406259
68	B. sanmingensis	SYS a002499	Mt Longqi, Fujian, China	MH406699	MH406147
69	B. shimentaina	SYS a004173	Shimentai Nature Reserve, Guangdong, China	MH406788	MH406250
70	B. shuichengensis	CIBDF202100812001	Shuicheng, Guizhou,China	OK017489	OK012066
71	B. shunhuangensis	HUNU 18NS01	Nanshan Forest Park, Hunan, China	MK836023	MK977594
72	B. spinata	SYS a002226	Mt. Leigong, Guizhou, China	MH406675	MH406115
73	B. tongboensis	SYS a003225	Mt Tongbo, Jiangxi, China	MH406742	MH406199
74	B. tuberogranulatus	SYS a004310	Zhangjiajie, Hunan, China	MH406801	MH406263
75	B. wugongensis	SYS a004800	Mt Wugong, Jiangxi, China	MH406853	MH406315
76	B. wuliangshanensis	SYS a003924	Mt. Wuliang, Yunnan, China	MH406771	MH406230
77	B. wushanensis	SYS a003008	Mt. Wu, Hubei, China	MH406732	MH406184
78	B. xiangnanensis	SYS a002875	Mt. Yangming, Hunan, China	MH406714	MH406166
79	B. xianjuensis	CIB XJ190503	Xianju County, Zhejiang, China	MN563758	MN563774
80	B. xuefengmontis	SYS a004364	Wugang County, Hunan, China	MH406813	MH406275
81	B. yangmingensis	SYS a002890	Mt. Yangming, Hunan, China	MH406721	MH406173
82	B. yaoshanensis	SYS a002189	Dayaoshan Nature Reserve, Guangxi, China	MH406667	MH406107
83	B. yingdeensis	SYS a002100	Shimentai Nature Reserve, Guangdong, China	MH406658	MH406095
84	B. yunkaiensis	SYS a004637	Yunkaishan Nature Reserve, Guangdong, China	MH406843	MH406305
85	B. gaolanensis	SYS a009225	China: Guangdong: Zhuhai: Gaolan Island	PQ217847	PQ218778
86	B. yezhongensis	CIBSC20240531001	China,Guizhou,Shuicheng	PV469438	PV491548
Out-groups: Xenophrys
87	X. glandulosa	SYS a003758	Mt. Gaoligong, Yunnan, China	MH406755	MH406214
88	X. mangshanensis	SYS a002177	Mt. Sanyue, Guangdong, China	MH406666	MH406106

## Sheet: Table S3
Table S3. Uncorrected p-distance (%) among Boulenophrys species from the COI
	B. gaolanensis	B. hengshanensis	B. boettgeri	B. shunhuangensis	B. mirabilis	B. xuefengmontis	B. acuta	B. shuichengensis	B. caudoprocta	B. mufumontana	B. shimentaina	B. jiulianensis	B. yangmingensis	B. dupanglingensis	B. yunkaiensis	B. yaoshanensis	B. leishanensis	B. congjiangensis	B. tuberogranulatus	B. baolongensis	B. wushanensis	B. puningensis	B. tongboensis	B. daoji	B. xianjuensis	B. brachykolos	B. elongata	B. dongguanensis	B. nankunensis	B. lichun	B. obesa	B. pepe	B. jinggangensis	JXNU 21061509	JXNU 21061507	JXNU 21061508	JXNU 21042804	JXNU 21042802	JXNU 21042801	JXNU 21042803	JXNU 21061505	JXNU 21061506	B. xiangnanensis	B. yingdeensis	B. hungtai	B. insularis	B. fengshunensis	B. sanmingensis	B. lini
B. gaolanensis
B. hengshanensis	0.153607
B. boettgeri	0.141684	0.114981
B. shunhuangensis	0.152117	0.0877712	0.119657
B. mirabilis	0.146755	0.113296	0.107008	0.080572
B. xuefengmontis	0.142966	0.105236	0.0793014	0.0718087	0.0631481
B. acuta	0.124386	0.129983	0.118211	0.123733	0.114516	0.121675
B. shuichengensis	0.12899	0.116438	0.10388	0.105489	0.118877	0.098056	0.117787
B. caudoprocta	0.12413	0.103252	0.101131	0.102702	0.104704	0.0935805	0.102979	0.0647195
B. mufumontana	0.154973	0.129185	0.108527	0.119449	0.115855	0.124887	0.133335	0.109214	0.107967
B. shimentaina	0.146601	0.103198	0.123606	0.107702	0.10826	0.113777	0.131939	0.132895	0.129378	0.132894
B. jiulianensis	0.133565	0.123063	0.0977108	0.109905	0.12746	0.109878	0.12811	0.135051	0.123794	0.133369	0.117329
B. yangmingensis	0.152512	0.11082	0.123143	0.111465	0.11389	0.106167	0.139263	0.120846	0.117592	0.109987	0.096787	0.111823
B. dupanglingensis	0.166015	0.117433	0.141326	0.116028	0.116231	0.119628	0.147189	0.135441	0.115682	0.134362	0.147147	0.137633	0.123733
B. yunkaiensis	0.145911	0.109509	0.122196	0.112212	0.119928	0.113975	0.143326	0.117758	0.106402	0.112688	0.131671	0.124202	0.114316	0.046016
B. yaoshanensis	0.123309	0.114441	0.0991655	0.113328	0.106193	0.0967627	0.121492	0.101777	0.100564	0.0972575	0.104345	0.100834	0.0895541	0.0935348	0.0844852
B. leishanensis	0.142525	0.103899	0.116726	0.0993356	0.102853	0.0847708	0.124014	0.105969	0.0936483	0.121584	0.129674	0.11658	0.118062	0.116057	0.101255	0.110014
B. congjiangensis	0.135806	0.089939	0.103258	0.100908	0.0883908	0.0863919	0.110916	0.107526	0.0846495	0.124484	0.0977349	0.10336	0.0993604	0.112088	0.112043	0.099093	0.0846701
B. tuberogranulatus	0.140624	0.0992782	0.11045	0.0950807	0.0862649	0.0877944	0.103207	0.101854	0.0989961	0.128858	0.104293	0.109932	0.113496	0.117886	0.108501	0.105959	0.104729	0.0845672
B. baolongensis	0.132961	0.134526	0.119722	0.127146	0.116988	0.108303	0.126286	0.110769	0.121352	0.115255	0.125391	0.104765	0.127146	0.134723	0.111297	0.0878886	0.100726	0.0940557	0.0956433
B. wushanensis	0.121015	0.0955294	0.0940364	0.0843024	0.0970687	0.0789422	0.108635	0.10367	0.095358	0.119449	0.0916709	0.0863266	0.106324	0.116114	0.10308	0.0808406	0.0776808	0.0704828	0.0732915	0.0653357
B. puningensis	0.180894	0.178849	0.184369	0.180066	0.176135	0.175747	0.173727	0.162437	0.160399	0.185067	0.196297	0.179048	0.184056	0.193577	0.187189	0.179481	0.166275	0.157357	0.167302	0.165326	0.159263
B. tongboensis	0.170133	0.138494	0.121675	0.139406	0.126215	0.137315	0.132074	0.144932	0.117562	0.127396	0.157694	0.138236	0.131972	0.15712	0.155609	0.149159	0.131238	0.131463	0.122196	0.157568	0.123983	0.173303
B. daoji	0.161729	0.130087	0.136066	0.141144	0.129904	0.1352	0.129939	0.155063	0.136964	0.151217	0.13788	0.141544	0.128042	0.137741	0.14213	0.13735	0.139551	0.114943	0.114487	0.137425	0.112659	0.171649	0.106876
B. xianjuensis	0.164761	0.13655	0.131059	0.120665	0.142562	0.131285	0.14038	0.13916	0.135049	0.146555	0.14677	0.156276	0.13552	0.149493	0.13881	0.135559	0.129771	0.129286	0.12475	0.14733	0.114214	0.177769	0.100921	0.0884228
B. brachykolos	0.186685	0.15547	0.149939	0.145817	0.165693	0.153409	0.159379	0.141479	0.148966	0.155326	0.157781	0.166486	0.151932	0.190478	0.180198	0.159542	0.15446	0.160158	0.141767	0.164591	0.139911	0.164111	0.153454	0.152854	0.124823
B. elongata	0.180048	0.134651	0.143832	0.132033	0.133836	0.124353	0.161585	0.134383	0.118148	0.149075	0.157932	0.158222	0.169689	0.150477	0.148558	0.151366	0.135817	0.145616	0.149497	0.172964	0.135782	0.149801	0.120286	0.14475	0.12411	0.148155
B. dongguanensis	0.179237	0.141184	0.134496	0.145624	0.128336	0.122441	0.141802	0.143641	0.138906	0.145517	0.156466	0.158233	0.158024	0.143693	0.156053	0.144026	0.142532	0.132405	0.149782	0.138425	0.124737	0.160351	0.145439	0.14881	0.144917	0.152815	0.127713
B. nankunensis	0.168611	0.130825	0.134289	0.145288	0.131905	0.127879	0.153734	0.135298	0.115855	0.143254	0.152326	0.146081	0.138092	0.145292	0.151222	0.13405	0.146119	0.122625	0.137845	0.124906	0.11509	0.156484	0.137422	0.143616	0.131778	0.136792	0.121793	0.066702
B. lichun	0.148352	0.145479	0.13597	0.13612	0.142099	0.129846	0.142531	0.13541	0.124706	0.131276	0.159646	0.144721	0.130096	0.14672	0.132137	0.131956	0.144963	0.127158	0.142137	0.135856	0.1133	0.166053	0.121453	0.13582	0.11249	0.142826	0.142779	0.134934	0.126509
B. obesa	0.161904	0.159589	0.147834	0.163359	0.145854	0.14555	0.163709	0.145091	0.140786	0.156629	0.155729	0.168609	0.153532	0.182805	0.17667	0.147529	0.134741	0.132609	0.145591	0.131267	0.145665	0.184098	0.155445	0.15102	0.129137	0.143624	0.125258	0.141109	0.116202	0.138326
B. pepe	0.139457	0.161373	0.135387	0.163393	0.139496	0.143486	0.152979	0.12794	0.129564	0.123803	0.148374	0.159897	0.152184	0.157157	0.150671	0.132698	0.139854	0.130549	0.145466	0.131494	0.137048	0.169501	0.158505	0.15642	0.133594	0.146227	0.133524	0.127906	0.11295	0.12888	0.0490018
B. jinggangensis	0.159606	0.113774	0.114088	0.108715	0.123576	0.112351	0.135135	0.109242	0.109932	0.135757	0.119628	0.135788	0.127267	0.139907	0.137915	0.134926	0.118627	0.114628	0.121675	0.136993	0.0957771	0.144689	0.130773	0.133399	0.124678	0.14897	0.114541	0.12238	0.120229	0.109274	0.131537	0.136469
JXNU 21061509	0.143488	0.119654	0.114087	0.104884	0.116171	0.106638	0.135062	0.107174	0.113551	0.119995	0.114229	0.135646	0.12149	0.129616	0.13582	0.119627	0.122317	0.116473	0.119716	0.134567	0.0939452	0.144239	0.130703	0.127649	0.107398	0.146915	0.116054	0.122254	0.114485	0.103034	0.13323	0.12125	0.0374736
JXNU 21061507	0.143488	0.119654	0.114087	0.104884	0.116171	0.106638	0.135062	0.107174	0.113551	0.119995	0.114229	0.135646	0.12149	0.129616	0.13582	0.119627	0.122317	0.116473	0.119716	0.134567	0.0939452	0.144239	0.130703	0.127649	0.107398	0.146915	0.116054	0.122254	0.114485	0.103034	0.13323	0.12125	0.0374736	0
JXNU 21061508	0.143488	0.119654	0.114087	0.104884	0.116171	0.106638	0.135062	0.107174	0.113551	0.119995	0.114229	0.135646	0.12149	0.129616	0.13582	0.119627	0.122317	0.116473	0.119716	0.134567	0.0939452	0.144239	0.130703	0.127649	0.107398	0.146915	0.116054	0.122254	0.114485	0.103034	0.13323	0.12125	0.0374736	0	0
JXNU 21042804	0.143488	0.119654	0.114087	0.104884	0.116171	0.106638	0.135062	0.107174	0.113551	0.119995	0.114229	0.135646	0.12149	0.129616	0.13582	0.119627	0.122317	0.116473	0.119716	0.134567	0.0939452	0.144239	0.130703	0.127649	0.107398	0.146915	0.116054	0.122254	0.114485	0.103034	0.13323	0.12125	0.0374736	0	0	0
JXNU 21042802	0.143488	0.119654	0.114087	0.104884	0.116171	0.106638	0.135062	0.107174	0.113551	0.119995	0.114229	0.135646	0.12149	0.129616	0.13582	0.119627	0.122317	0.116473	0.119716	0.134567	0.0939452	0.144239	0.130703	0.127649	0.107398	0.146915	0.116054	0.122254	0.114485	0.103034	0.13323	0.12125	0.0374736	0	0	0	0
JXNU 21042801	0.143488	0.119654	0.114087	0.104884	0.116171	0.106638	0.135062	0.107174	0.113551	0.119995	0.114229	0.135646	0.12149	0.129616	0.13582	0.119627	0.122317	0.116473	0.119716	0.134567	0.0939452	0.144239	0.130703	0.127649	0.107398	0.146915	0.116054	0.122254	0.114485	0.103034	0.13323	0.12125	0.0374736	0	0	0	0	0
JXNU 21042803	0.141282	0.117463	0.112045	0.102878	0.114117	0.104627	0.13293	0.107174	0.11152	0.117954	0.112184	0.133503	0.119419	0.131194	0.133673	0.117563	0.120229	0.118233	0.12137	0.134567	0.0919828	0.144239	0.128598	0.125545	0.107398	0.14473	0.114199	0.120168	0.112435	0.103034	0.131104	0.12125	0.0357504	0.00150044	0.00150044	0.00150044	0.00150044	0.00150044	0.00150044
JXNU 21061505	0.14179	0.117896	0.112433	0.103232	0.114513	0.104987	0.133397	0.107174	0.111904	0.118359	0.112573	0.133974	0.119834	0.131632	0.134146	0.117971	0.12065	0.118233	0.121793	0.134567	0.0922975	0.144239	0.129047	0.125985	0.107398	0.145243	0.114199	0.120588	0.112826	0.103034	0.131565	0.12125	0.0341945	0.00150269	0.00150269	0.00150269	0.00150269	0.00150269	0.00150269	0
JXNU 21061506	0.142045	0.118114	0.112628	0.103411	0.114712	0.105168	0.133632	0.107174	0.112098	0.118563	0.112769	0.134211	0.120042	0.130048	0.134383	0.118177	0.120861	0.116665	0.120133	0.134567	0.0924556	0.144239	0.129272	0.126206	0.107398	0.145501	0.114398	0.120799	0.113022	0.103034	0.131796	0.12125	0.0342503	0	0	0	0	0	0	0	0
B. xiangnanensis	0.168892	0.133539	0.144815	0.148415	0.136877	0.13852	0.149043	0.146092	0.139837	0.135237	0.148724	0.152851	0.142496	0.157345	0.163539	0.146463	0.12939	0.117371	0.138236	0.133809	0.115032	0.160399	0.139731	0.128861	0.134801	0.143362	0.137696	0.130238	0.116873	0.121159	0.127945	0.13251	0.131603	0.127651	0.127651	0.127651	0.127651	0.127651	0.127651	0.125547	0.125987	0.126208
B. yingdeensis	0.181057	0.139445	0.142718	0.140416	0.144589	0.136382	0.1545	0.145935	0.139762	0.133606	0.136734	0.158612	0.144287	0.155314	0.157339	0.15217	0.131173	0.121077	0.136206	0.142591	0.126664	0.176296	0.140017	0.141907	0.138766	0.152456	0.133294	0.145288	0.141215	0.127226	0.131268	0.140822	0.131837	0.137485	0.137485	0.137485	0.137485	0.137485	0.137485	0.135336	0.135814	0.136054	0.052927
B. hungtai	0.170164	0.129185	0.128689	0.134593	0.121476	0.138402	0.143868	0.127316	0.122529	0.157684	0.146985	0.147254	0.152278	0.139157	0.145448	0.144279	0.131571	0.128984	0.1174	0.13911	0.124668	0.170188	0.136163	0.133733	0.130947	0.14892	0.121395	0.141458	0.132164	0.13085	0.101654	0.117121	0.0999225	0.107006	0.107006	0.107006	0.107006	0.107006	0.107006	0.107006	0.107006	0.107006	0.130697	0.134075
B. insularis	0.157114	0.118246	0.132041	0.116552	0.120684	0.127913	0.137918	0.139034	0.106849	0.160672	0.126666	0.128633	0.155286	0.136278	0.130504	0.135339	0.123003	0.117106	0.105404	0.125856	0.106981	0.161918	0.127979	0.129412	0.131059	0.144032	0.106166	0.14866	0.13496	0.126713	0.115825	0.125187	0.108769	0.116113	0.116113	0.116113	0.116113	0.116113	0.116113	0.11406	0.114456	0.114655	0.124233	0.123764	0.0598737
B. fengshunensis	0.171249	0.143591	0.131004	0.126955	0.138699	0.132614	0.150174	0.143798	0.126215	0.130569	0.142464	0.133059	0.148491	0.156921	0.139131	0.128532	0.131511	0.129318	0.128305	0.131342	0.115496	0.166458	0.142315	0.124547	0.135517	0.150291	0.133461	0.136031	0.135788	0.105188	0.140853	0.129708	0.11328	0.118863	0.118863	0.118863	0.118863	0.118863	0.118863	0.116784	0.117193	0.117398	0.136627	0.120745	0.118861	0.102878
B. sanmingensis	0.166058	0.140873	0.139766	0.141508	0.149548	0.124201	0.147722	0.127184	0.128954	0.144693	0.161936	0.15803	0.151612	0.165423	0.155735	0.14924	0.128108	0.133258	0.14889	0.148696	0.133811	0.150194	0.138732	0.14114	0.114214	0.138624	0.125288	0.138798	0.131001	0.122277	0.123328	0.122978	0.131402	0.13316	0.13316	0.13316	0.13316	0.13316	0.13316	0.131036	0.131496	0.131727	0.129443	0.126978	0.115938	0.134312	0.131402
B. lini	0.160076	0.123276	0.12363	0.130435	0.124801	0.123001	0.128796	0.136262	0.128108	0.142058	0.132413	0.159034	0.132547	0.158361	0.144479	0.147722	0.133093	0.125145	0.109502	0.138227	0.109557	0.160571	0.131106	0.138376	0.123964	0.14738	0.126146	0.127977	0.128237	0.107842	0.122504	0.133072	0.116902	0.120621	0.120621	0.120621	0.120621	0.120621	0.120621	0.118537	0.118952	0.119161	0.101906	0.0885401	0.122842	0.12026	0.113479	0.11821
B. nanlingensis	0.153761	0.116388	0.115061	0.130005	0.124547	0.120531	0.132343	0.131225	0.119957	0.127366	0.13017	0.138414	0.122257	0.152087	0.136416	0.126089	0.119347	0.111303	0.110807	0.124408	0.101629	0.147629	0.124233	0.137277	0.124927	0.132728	0.111932	0.125326	0.112128	0.104911	0.115797	0.117056	0.10303	0.104807	0.104807	0.104807	0.104807	0.104807	0.104807	0.102803	0.103156	0.103334	0.093762	0.0951967	0.10698	0.102576	0.110587	0.119033	0.0614236
B. wugongensis	0.156621	0.11872	0.134428	0.134188	0.124453	0.130335	0.130737	0.135086	0.127847	0.145517	0.150016	0.140523	0.12477	0.142945	0.143018	0.147797	0.130737	0.125114	0.126473	0.135151	0.111166	0.168544	0.12266	0.128009	0.109915	0.139857	0.117647	0.125705	0.118062	0.104278	0.13641	0.119084	0.124138	0.125988	0.125988	0.125988	0.125988	0.125988	0.125988	0.1258	0.122407	0.122622	0.118299	0.112547	0.116518	0.119628	0.118151	0.116027	0.0980709
B. baishanzuensis	0.149695	0.116043	0.0983594	0.0962747	0.109263	0.100591	0.135145	0.110597	0.100167	0.121388	0.130667	0.126662	0.11949	0.138023	0.133586	0.132266	0.111483	0.108767	0.100336	0.117894	0.0941685	0.150536	0.112583	0.11287	0.106839	0.116752	0.114404	0.119592	0.115057	0.104496	0.114535	0.114633	0.0979192	0.0935412	0.0935412	0.0935412	0.0935412	0.0935412	0.0935412	0.0935412	0.0935412	0.0935412	0.0983872	0.100195	0.0870398	0.0892044	0.0851933	0.084982	0.0839415
B. cheni	0.168023	0.122286	0.120592	0.13187	0.120502	0.120379	0.139766	0.125156	0.117591	0.139157	0.137737	0.130701	0.137772	0.16168	0.153807	0.141397	0.118776	0.113023	0.109121	0.120197	0.109175	0.126304	0.114344	0.121887	0.111761	0.132225	0.111904	0.121431	0.0972582	0.100577	0.0912734	0.101771	0.108635	0.106717	0.106717	0.106717	0.106717	0.106717	0.106717	0.104704	0.105065	0.105246	0.0962712	0.105144	0.0976388	0.0952657	0.091738	0.109689	0.0889063
B. daiyunensis	0.153721	0.145486	0.122659	0.138303	0.130602	0.11699	0.129939	0.149445	0.137488	0.120563	0.152087	0.135052	0.132513	0.154863	0.15289	0.140017	0.140888	0.127176	0.138127	0.126756	0.120928	0.153708	0.114974	0.118685	0.12743	0.148089	0.129436	0.127977	0.129674	0.10727	0.127138	0.121552	0.123949	0.120075	0.120075	0.120075	0.120075	0.120075	0.120075	0.118002	0.118414	0.118621	0.120562	0.122441	0.133019	0.126915	0.101305	0.114145	0.102108
B. kuatunensis	0.169814	0.128217	0.127945	0.123951	0.137561	0.112323	0.135271	0.136681	0.132825	0.140715	0.13558	0.126215	0.124294	0.155974	0.14414	0.145027	0.111472	0.118861	0.129772	0.130664	0.103539	0.124604	0.120169	0.129408	0.115865	0.13051	0.112015	0.129542	0.11815	0.09708	0.111796	0.119115	0.0975435	0.0956144	0.0956144	0.0956144	0.0956144	0.0956144	0.0956144	0.0936483	0.0939685	0.0941294	0.107567	0.10336	0.118206	0.113721	0.0973297	0.110068	0.0908229
B. anlongensis	0.188319	0.1801	0.183743	0.156506	0.16598	0.176389	0.200026	0.188594	0.176607	0.170517	0.189054	0.184882	0.163227	0.167991	0.180655	0.160981	0.182567	0.172734	0.176825	0.178293	0.162785	0.217103	0.19994	0.1897	0.178381	0.188897	0.213271	0.225522	0.2012	0.195122	0.210085	0.204657	0.189883	0.177628	0.177628	0.177628	0.177628	0.177628	0.177628	0.177628	0.177628	0.177628	0.189137	0.19809	0.20698	0.203886	0.183758	0.211746	0.186203
B. lushuiensis	0.163478	0.154371	0.154454	0.13114	0.143164	0.140741	0.158829	0.155059	0.154093	0.174795	0.156841	0.157264	0.162884	0.17347	0.167825	0.150059	0.140817	0.141177	0.150059	0.174075	0.128698	0.223982	0.171039	0.173987	0.16734	0.178454	0.167987	0.198916	0.194809	0.169359	0.191285	0.19856	0.167157	0.163096	0.163096	0.163096	0.163096	0.163096	0.163096	0.160809	0.161394	0.161687	0.178792	0.170216	0.181354	0.167782	0.187145	0.17806	0.17806
B. jingdongensis	0.169816	0.146339	0.161148	0.141332	0.167469	0.146655	0.161155	0.139194	0.134428	0.160306	0.171546	0.166346	0.160857	0.168399	0.175552	0.164583	0.152969	0.145564	0.150767	0.162738	0.128928	0.200141	0.171359	0.177863	0.144675	0.162974	0.170701	0.173056	0.17437	0.163761	0.166666	0.16882	0.162849	0.146768	0.146768	0.146768	0.146768	0.146768	0.146768	0.148457	0.148992	0.147296	0.166302	0.166121	0.168487	0.168009	0.20311	0.186665	0.149115
B. palpebralespinosa	0.187551	0.166624	0.170918	0.1619	0.162534	0.18047	0.176794	0.180257	0.175387	0.170928	0.166126	0.181311	0.189756	0.18312	0.175014	0.166427	0.166876	0.148149	0.175656	0.173048	0.150146	0.210149	0.199335	0.187829	0.170188	0.201224	0.204841	0.175926	0.198523	0.19809	0.20329	0.200644	0.188432	0.187955	0.187955	0.187955	0.187955	0.187955	0.187955	0.187955	0.187955	0.187955	0.199156	0.179388	0.201042	0.19803	0.187249	0.20246	0.180589
B. daweimontis	0.200163	0.172067	0.158412	0.14525	0.172269	0.170149	0.191226	0.164297	0.155123	0.158511	0.183474	0.165584	0.171647	0.187612	0.186404	0.148696	0.169693	0.167483	0.162361	0.163956	0.135504	0.21342	0.193312	0.189054	0.176183	0.180881	0.188887	0.200627	0.203807	0.189602	0.209036	0.191994	0.165738	0.167688	0.167688	0.167688	0.167688	0.167688	0.167688	0.167688	0.167688	0.167688	0.202722	0.194873	0.205769	0.195778	0.173743	0.184773	0.182244
B. wuliangshanensis	0.173246	0.137925	0.140849	0.133228	0.14711	0.128891	0.168486	0.136695	0.138162	0.151932	0.167461	0.141401	0.158823	0.162674	0.171537	0.150212	0.145418	0.149336	0.144327	0.16026	0.124705	0.209719	0.173705	0.178153	0.151411	0.176067	0.1661	0.176067	0.176261	0.167254	0.172191	0.166274	0.152772	0.156668	0.156668	0.156668	0.156668	0.156668	0.156668	0.154415	0.154972	0.155253	0.165992	0.165768	0.170372	0.177575	0.174598	0.170066	0.16733
B. omeimontis	0.18506	0.161044	0.177188	0.139566	0.164708	0.145844	0.166232	0.150016	0.147061	0.172481	0.188594	0.171391	0.178942	0.19859	0.187551	0.178838	0.143258	0.163864	0.145507	0.158649	0.144953	0.207085	0.189404	0.187662	0.17441	0.208416	0.192623	0.200903	0.190592	0.195722	0.191192	0.181269	0.164064	0.163521	0.163521	0.163521	0.163521	0.163521	0.163521	0.163521	0.163521	0.163521	0.186495	0.185968	0.18354	0.183133	0.18421	0.195472	0.173375
B. binchuanensis	0.169265	0.144105	0.143212	0.135057	0.159932	0.145712	0.168957	0.129639	0.133304	0.161467	0.168335	0.161459	0.174646	0.172209	0.173415	0.158359	0.157015	0.154643	0.154322	0.153546	0.129602	0.192941	0.175067	0.189925	0.148951	0.18655	0.178059	0.174	0.16466	0.172019	0.188544	0.178779	0.15754	0.157205	0.157205	0.157205	0.157205	0.157205	0.157205	0.157205	0.157205	0.157205	0.177554	0.179483	0.188025	0.178333	0.171603	0.183351	0.162438
B. spinata	0.197986	0.152195	0.178385	0.154857	0.160975	0.164256	0.175873	0.165095	0.163785	0.190925	0.191802	0.185835	0.174685	0.182698	0.194255	0.176375	0.174967	0.173157	0.162151	0.178397	0.153846	0.197866	0.182497	0.183484	0.175849	0.192766	0.203102	0.183891	0.201047	0.185135	0.198691	0.199587	0.181252	0.172895	0.172895	0.172895	0.172895	0.172895	0.172895	0.17057	0.171193	0.171506	0.194678	0.192435	0.195356	0.198466	0.208885	0.198519	0.172137
B. fanjingmontis	0.195941	0.163868	0.173226	0.157373	0.155474	0.163179	0.160524	0.174653	0.16483	0.183388	0.200818	0.184797	0.192536	0.19628	0.195546	0.181594	0.171949	0.169954	0.16523	0.182057	0.156673	0.203489	0.177518	0.186653	0.184119	0.198301	0.202192	0.195546	0.208589	0.197003	0.216569	0.214698	0.192716	0.194718	0.194718	0.194718	0.194718	0.194718	0.194718	0.192283	0.192999	0.193358	0.195872	0.19995	0.224874	0.207649	0.214554	0.210473	0.182989
B. sangzhiensis	0.183466	0.154931	0.152728	0.137621	0.147616	0.139056	0.162189	0.151423	0.1465	0.177241	0.188212	0.169933	0.173416	0.173146	0.182449	0.1628	0.151398	0.151467	0.148843	0.172269	0.140526	0.190104	0.164838	0.182044	0.171907	0.180988	0.180663	0.180492	0.19112	0.17696	0.199579	0.198251	0.169483	0.169467	0.169467	0.169467	0.169467	0.169467	0.169467	0.171172	0.171799	0.170089	0.178594	0.1847	0.198332	0.186567	0.194557	0.195015	0.170626
B. binlingensis	0.166543	0.129086	0.14209	0.119588	0.135052	0.130534	0.139024	0.134611	0.135683	0.150136	0.16466	0.152851	0.154251	0.169624	0.16466	0.147604	0.13453	0.142711	0.130504	0.1418	0.120654	0.177044	0.151893	0.174785	0.148072	0.153907	0.17138	0.159075	0.167374	0.162914	0.184349	0.170047	0.160554	0.164477	0.164477	0.164477	0.164477	0.164477	0.164477	0.162193	0.162781	0.163076	0.172002	0.175873	0.178324	0.171039	0.17257	0.171172	0.15112
B. qianbeiensis	0.183823	0.137526	0.14968	0.124041	0.141881	0.143406	0.155738	0.138817	0.138534	0.166046	0.170473	0.159184	0.158853	0.165941	0.171669	0.152076	0.148522	0.152391	0.136516	0.158524	0.131673	0.190243	0.161337	0.180322	0.150508	0.178686	0.185165	0.17386	0.185576	0.16954	0.185576	0.182805	0.166502	0.168361	0.168361	0.168361	0.168361	0.168361	0.168361	0.168361	0.168361	0.168361	0.18155	0.17878	0.192601	0.178188	0.176378	0.185521	0.158322
B. yezhongensis	0.194151	0.149832	0.159277	0.142045	0.153581	0.150523	0.172565	0.15494	0.156898	0.173696	0.182685	0.178832	0.170833	0.182068	0.185055	0.173114	0.167296	0.168914	0.159331	0.170473	0.152032	0.205288	0.166591	0.190413	0.166969	0.205617	0.202441	0.19047	0.204697	0.179613	0.205412	0.200146	0.178738	0.182968	0.182968	0.182968	0.182968	0.182968	0.182968	0.182968	0.182968	0.182968	0.191729	0.181712	0.210099	0.190598	0.191255	0.200523	0.160633
B. jiangi	0.173805	0.189503	0.169703	0.14824	0.166689	0.149929	0.152425	0.147672	0.149178	0.196084	0.193671	0.168561	0.172431	0.169901	0.177263	0.15753	0.15628	0.16353	0.163825	0.167902	0.151928	0.182567	0.193671	0.199156	0.176518	0.161224	0.178513	0.196859	0.190745	0.166232	0.192051	0.186982	0.169066	0.177744	0.177744	0.177744	0.177744	0.177744	0.177744	0.177744	0.177744	0.177744	0.188502	0.188671	0.174504	0.171757	0.187273	0.172744	0.188727
B. chishuiensis	0.17359	0.173515	0.162306	0.142591	0.148739	0.158221	0.140165	0.152779	0.144187	0.159882	0.189862	0.144911	0.162063	0.144953	0.152104	0.150851	0.160693	0.169132	0.146977	0.160121	0.150851	0.194131	0.174482	0.174811	0.1689	0.167786	0.176019	0.195935	0.188136	0.167688	0.184202	0.188483	0.176184	0.180902	0.180902	0.180902	0.180902	0.180902	0.180902	0.180902	0.180902	0.180902	0.189898	0.190124	0.16759	0.16479	0.178942	0.174431	0.200283
B. minor	0.159993	0.157199	0.137741	0.141874	0.151893	0.141763	0.147994	0.133663	0.125801	0.135757	0.161301	0.142315	0.145517	0.153409	0.149901	0.13174	0.140309	0.138191	0.145669	0.132923	0.12612	0.18036	0.155689	0.160464	0.165773	0.137741	0.164513	0.172446	0.163534	0.150767	0.14807	0.14622	0.145859	0.141871	0.141871	0.141871	0.141871	0.141871	0.141871	0.139695	0.140192	0.140441	0.175122	0.177528	0.154649	0.15766	0.158659	0.157781	0.17792
B. daxuemontis	0.170875	0.185428	0.164406	0.156138	0.161198	0.155622	0.16096	0.150876	0.144078	0.174266	0.188054	0.172385	0.169158	0.155434	0.167894	0.164511	0.170188	0.165004	0.165207	0.160276	0.14651	0.204344	0.18804	0.180451	0.178849	0.167134	0.169257	0.185488	0.185488	0.172385	0.179595	0.170087	0.174638	0.174204	0.174204	0.174204	0.174204	0.174204	0.174204	0.174204	0.174204	0.174204	0.187828	0.190363	0.183749	0.185667	0.181747	0.183845	0.188593
B. fansipanensis	0.177226	0.157054	0.155125	0.136689	0.134997	0.134605	0.146989	0.152471	0.131943	0.153613	0.157497	0.139184	0.148914	0.169395	0.178228	0.150682	0.155253	0.130105	0.146165	0.143812	0.128376	0.181269	0.156815	0.157194	0.154647	0.154356	0.168178	0.176685	0.161399	0.173022	0.174797	0.173345	0.154839	0.147408	0.147408	0.147408	0.147408	0.147408	0.147408	0.147408	0.147408	0.147408	0.167136	0.164703	0.1643	0.166265	0.153315	0.157414	0.168887
B. frigida	0.169612	0.168003	0.156694	0.150995	0.147142	0.14047	0.140843	0.138665	0.130297	0.137453	0.180433	0.16951	0.169368	0.176802	0.16983	0.154823	0.126839	0.13944	0.160446	0.150808	0.144473	0.185306	0.160057	0.162884	0.152419	0.162968	0.169456	0.177874	0.16765	0.175131	0.170665	0.171774	0.17965	0.16317	0.16317	0.16317	0.16317	0.16317	0.16317	0.16317	0.16317	0.16317	0.153931	0.170009	0.180396	0.18855	0.179166	0.155314	0.186286
B. hoanglienensis	0.191705	0.151486	0.148381	0.143295	0.145006	0.148929	0.157415	0.164894	0.149763	0.153048	0.145043	0.16364	0.146444	0.151434	0.165357	0.156532	0.145198	0.143048	0.148616	0.160693	0.144702	0.197967	0.160829	0.161566	0.150958	0.167024	0.168064	0.154265	0.14789	0.181998	0.181342	0.169695	0.15445	0.153216	0.153216	0.153216	0.153216	0.153216	0.153216	0.153216	0.153216	0.153216	0.170386	0.170287	0.196195	0.189343	0.183683	0.180231	0.172721
[truncated: 26 more columns]
